# Supplementary material for: Original Approach to Synthesize TiO2/ZnO Hybrid Nanosponges Used as Photoanodes for Photoelectrochemical Applications
Source: Materials (Basel). 2021 Oct 27;14(21):6441. doi: 10.3390/ma14216441 (PMC8585194; doi:10.3390/ma14216441)
Supplement: Supplementary file 1 [file materials-14-06441-s001.zip]

Archive with 1 entries (1 files):
- materials-1426070-supplementary.pdf
